# Supplementary material for: An investig-ation into the epidemiology of chikungunya virus across neglected regions of Indonesia
Source: PLoS Negl Trop Dis. 2020 Dec 21;14(12):e0008934. doi: 10.1371/journal.pntd.0008934 (PMC7785224; doi:10.1371/journal.pntd.0008934)
Supplement: S1 Table — (XLSX) [file pntd.0008934.s003.xlsx]

## Sheet: DIPI
ID	Site	Age	AgeGroup	Gender	FeverDay	CHIKV RT-PCR	CHIKV IgM ELISA	CHIKV IgG ELISA	Date	Month	Year
BTM-001	Batam	1	0-5	M	4	Negative	Negative	Negative	27	11	2017
BTM-002	Batam	5	0-5	F	3	Negative	Negative	Negative	27	11	2017		Overall
BTM-003	Batam	30	21-30	F	4	Negative	Negative	Negative	28	11	2017
BTM-004	Batam	5	0-5	F	5	Negative	Negative	Negative	29	11	2017			Total	Median age	IQR-	IQR+	Mean	STDEV
BTM-005	Batam	4	0-5	F	4	Negative	Negative	Negative	29	11	2017		Ambon	80	10	4	24	16.9727	18.0165
BTM-006	Batam	14	11-15	F	4	Negative	Negative	Negative	30	11	2017		Batam	214	12	4	26	16.6969	14.0084
BTM-007	Batam	47	41-50	M	7	Negative	Negative	Negative	1	12	2017		Banjarmasin	208	16	10	24	19.6731	13.7039
BTM-008	Batam	6	6-10	F	5	Negative	Negative	Negative	2	12	2017			502
BTM-009	Batam	9	6-10	F	2	Negative	Negative	Negative	2	12	2017
BTM-010	Batam	39	31-40	M	3	Negative	Negative	Negative	3	12	2017		IgG testing
BTM-011	Batam	6	6-10	F	3	Negative	Negative	Negative	8	12	2017
BTM-013	Batam	26	21-30	F	3	Negative	Negative	Negative	24	12	2017			Total	Median age	IQR-	IQR+	0-5	6-10	11-15	16-20	21-30	31-40	41-50	>50	Overall
BTM-014	Batam	22	21-30	M	3	Negative	Negative	Negative	27	12	2017		Ambon	69	10	5	23
BTM-016	Batam	8	6-10	M	3	Negative	Negative	Negative	6	1	2018		Batam	184	13	4	26
BTM-018	Batam	20	16-20	F	3	Negative	Negative	Negative	17	1	2018		Banjarmasin	207	16	10	24
BTM-019	Batam	18	16-20	M	4	Negative	Negative	Negative	18	1	2018			460
BTM-020	Batam	6	6-10	F	3	Negative	Negative	Negative	18	1	2018
BTM-021	Batam	11	11-15	M	5	Negative	Negative	Negative	19	1	2018		IgG results
BTM-022	Batam	4	0-5	M	2	Negative	Negative	Negative	20	1	2018
BTM-025	Batam	25	21-30	M	3	Negative	Negative	Negative	21	1	2018				0-5	6-10	11-15	16-20	21-30	31-40	41-50	>50	Overall
BTM-028	Batam	30	21-30	F	3	Negative	Negative	Negative	23	1	2018		Ambon	No
BTM-030	Batam	7	6-10	M	4	Negative	Negative	Negative	26	1	2018			%
BTM-031	Batam	13	11-15	F	3	Negative	Negative	Negative	27	1	2018		Batam	No
BTM-033	Batam	3	0-5	M	4	Negative	Negative	Negative	30	1	2018			%
BTM-034	Batam	40	31-40	M	3	Negative	Negative	Negative	31	1	2018		Banjarmasin	No
BTM-035	Batam	10	6-10	F	3	Negative	Negative	Negative	5	2	2018			%
BTM-039	Batam	24	21-30	F	4	Negative	Negative	Negative	9	2	2018		Overall	No
BTM-044	Batam	13	11-15	F	4	Negative	Negative	Negative	14	2	2018			%
BTM-045	Batam	24	21-30	M	3	Negative	Negative	Negative	14	2	2018
BTM-046	Batam	26	21-30	M	3	Negative	Negative	Negative	15	2	2018
BTM-049	Batam	11	11-15	M	4	Negative	Negative	Negative	2	3	2018
BTM-050	Batam	34	31-40	F	3	Negative	Negative	Negative	18	3	2018
BTM-051	Batam	19	16-20	F	3	Negative	Negative	Negative	20	3	2018			M	F
BTM-052	Batam	29	21-30	F	3	Negative	Negative	Negative	22	3	2018		Ambon	48	32
BTM-053	Batam	9	6-10	M	4	Negative	Negative	Negative	23	3	2018		Batam	103	88
BTM-055	Batam	31	31-40	F	4	Negative	Negative	Negative	24	3	2018		Banjarmasin	109	99
BTM-056	Batam	1	0-5	F	5	Negative	Negative	Negative	25	3	2018
BTM-057	Batam	1	0-5	F	5	Negative	Negative	Negative	25	3	2018
BTM-058	Batam	24	21-30	M	4	Negative	Negative	Negative	29	3	2018
BTM-059	Batam	12	11-15	F	3	Negative	Negative	Negative	31	3	2018
BTM-060	Batam	11	11-15	M	2	Negative	Negative	Negative	1	4	2018
BTM-061	Batam	32	31-40	F	4	Negative	Negative	Negative	1	4	2018
BTM-062	Batam	25	21-30	F	3	Negative	Negative	Negative	1	4	2018
BTM-063	Batam	40	31-40	M	4	Negative	Negative	Negative	6	4	2018
BTM-064	Batam	23	21-30	M	4	Negative	Negative	Negative	11	4	2018
BTM-065	Batam	31	31-40	F	4	Negative	Negative	Negative	14	4	2018
BTM-066	Batam	10	6-10	F	3	Negative	Negative	Negative	16	4	2018
BTM-068	Batam	34	31-40	M	5	Negative	Negative	Negative	19	4	2018
BTM-069	Batam	1	0-5	M	5	Negative	Negative	Negative	20	4	2018
BTM-070	Batam	9	6-10	M	3	Negative	Insufficient Sample	Insufficient Sample	26	4	2018
BTM-071	Batam	39	31-40	M	3	Negative	Negative	Negative	27	4	2018
BTM-072	Batam	5	0-5	M	4	Negative	Negative	Negative	28	4	2018
BTM-074	Batam	46	41-50	F	3	Negative	Negative	Negative	8	5	2018
BTM-075	Batam	27	21-30	M	5	Negative	Negative	Negative	11	5	2018
BTM-076	Batam	3	0-5	M	5	Negative	Negative	Negative	11	5	2018
BTM-078	Batam	37	31-40	M	5	Negative	Negative	Negative	16	5	2018
BTM-083	Batam	32	31-40	M	3	Negative	Negative	Negative	20	7	2018
BTM-086	Batam	Unknown	Unknown	F	3	Negative	Negative	Negative	3	1	2018
BTM-088	Batam	2	0-5	M	5	Negative	Negative	Negative	22	3	2018
BTM-089	Batam	2	0-5	M	5	Negative	Negative	Negative	22	3	2018
BTM-090	Batam	3	0-5	M	4	Negative	Negative	Negative	22	3	2018
BTM-091	Batam	39	31-40	F	3	Negative	Negative	Negative	24	3	2018
BTM-092	Batam	10	6-10	M	3	Negative	Negative	Negative	27	3	2018
BTM-094	Batam	39	31-40	M	4	Negative	Negative	Negative	28	4	2018
BTM-095	Batam	16	16-20	M	5	Negative	Negative	Negative	2	5	2018
BTM-096	Batam	1	0-5	F	4	Negative	Negative	Negative	31	7	2018
BTM-097	Batam	37	31-40	F	Unknown	Negative	Negative	Negative	4	9	2018
BTM-098	Batam	41	41-50	F	3	Negative	Insufficient Sample	Insufficient Sample	9	11	2018
BTM-099	Batam	24	21-30	F	4	Negative	Negative	Negative	20	11	2018
BTM-100	Batam	35	31-40	M	4	Negative	Negative	Negative	21	11	2018
BTM-101	Batam	11	11-15	M	5	Negative	Negative	Negative	16	12	2018
BTM-103	Batam	21	21-30	M	5	Negative	Negative	Negative	16	12	2018
BTM-104	Batam	2	0-5	F	3	Negative	Negative	Negative	17	12	2018
BTM-105	Batam	4	0-5	F	3	Negative	Negative	Negative	20	12	2018
BTM-107	Batam	1	0-5	F	4	Negative	Negative	Negative	20	12	2018
BTM-108	Batam	50	41-50	M	5	Negative	Negative	Negative	20	12	2018
BTM-109	Batam	3	0-5	F	3	Negative	Negative	Negative	20	12	2018
BTM-111	Batam	7	6-10	F	5	Negative	Negative	Negative	22	12	2018
BTM-112	Batam	38	31-40	F	4	Negative	Negative	Negative	22	12	2018
BTM-113	Batam	1	0-5	M	5	Negative	Negative	Positive	22	12	2018
BTM-114	Batam	26	21-30	F	3	Negative	Negative	Negative	5	6	2019
BTM-118	Batam	7	6-10	F	4	Negative	Negative	Negative	24	7	2019
BTM-121	Batam	6	6-10	F	Unknown	Negative	Negative	Negative	27	7	2019
BTM-122	Batam	3	0-5	M	4	Negative	Negative	Negative	29	7	2019
BTM-126	Batam	14	11-15	M	4	Negative	Negative	Negative	3	8	2019
BTM-128	Batam	25	21-30	F	3	Negative	Negative	Negative	4	8	2019
BTM-129	Batam	38	31-40	M	4	Negative	Negative	Negative	4	8	2019
BTM-130	Batam	12	11-15	M	4	Negative	Negative	Negative	4	8	2019
BTM-131	Batam	32	31-40	F	4	Negative	Negative	Negative	5	8	2019
BTM-133	Batam	25	21-30	F	3	Negative	Negative	Negative	8	8	2019
BTM-140	Batam	18	16-20	F	3	Negative	Negative	Negative	18	10	2019
BTM-141	Batam	29	21-30	F	2	Negative	Negative	Negative	Unknown	10	2019
BTM-142	Batam	29	21-30	M	3	Negative	Negative	Positive	Unknown	10	2019
BTM-143	Batam	1	0-5	M	4	Negative	Negative	Negative	Unknown	11	2019
BTM-164	Batam	36	31-40	M	3	Negative	Negative	Negative	Unknown	9	2019
BTM-165	Batam	9	6-10	M	4	Negative	Negative	Negative	Unknown	9	2019
BTM-167	Batam	21	21-30	F	4	Negative	Negative	Negative	Unknown	9	2019
BTM-168	Batam	1	0-5	M	2	Negative	Negative	Negative	Unknown	9	2019
BTM-169	Batam	8	6-10	M	3	Negative	Negative	Negative	Unknown	10	2019
BTM-170	Batam	0.83	0-5	M	3	Negative	Negative	Negative	Unknown	10	2019
BTM-171	Batam	1	0-5	F	4	Negative	Negative	Negative	17	11	2018
BTM-172	Batam	6	6-10	M	3	Negative	Negative	Negative	17	11	2018
BTM-175	Batam	2	0-5	M	4	Negative	Negative	Negative	19	11	2018
BTM-177	Batam	2	0-5	F	5	Negative	Negative	Negative	20	11	2018
BTM-178	Batam	6	6-10	M	4	Negative	Negative	Negative	20	11	2018
BTM-179	Batam	25	21-30	M	5	Negative	Negative	Positive	21	11	2018
BTM-180	Batam	13	11-15	F	4	Negative	Negative	Negative	21	11	2018
BTM-181	Batam	21	21-30	F	2	Negative	Negative	Negative	21	11	2018
BTM-182	Batam	16	16-20	F	4	Negative	Negative	Negative	21	11	2018
BTM-183	Batam	3	0-5	M	5	Negative	Negative	Negative	21	11	2018
BTM-184	Batam	23	21-30	M	3	Negative	Negative	Negative	22	11	2018
BTM-185	Batam	2	0-5	M	3	Negative	Negative	Negative	23	11	2018
BTM-186	Batam	4	0-5	M	5	Negative	Negative	Negative	23	11	2018
BTM-187	Batam	9	6-10	F	5	Negative	Negative	Negative	24	11	2018
BTM-189	Batam	4	0-5	M	5	Negative	Negative	Negative	24	11	2018
BTM-190	Batam	20	16-20	F	4	Negative	Negative	Negative	25	11	2018
BTM-191	Batam	6	6-10	M	4	Negative	Negative	Negative	26	11	2018
BTM-193	Batam	40	31-40	M	3	Negative	Negative	Negative	26	11	2018
BTM-194	Batam	25	21-30	M	5	Negative	Negative	Negative	27	11	2018
BTM-195	Batam	32	31-40	F	5	Negative	Negative	Negative	29	11	2018
BTM-197	Batam	2	0-5	F	4	Negative	Negative	Negative	28	11	2018
BTM-198	Batam	2	0-5	M	4	Negative	Negative	Negative	28	11	2018
BTM-199	Batam	7	6-10	M	5	Negative	Negative	Negative	28	11	2018
BTM-200	Batam	1	0-5	F	5	Negative	Negative	Negative	28	11	2018
BTM-201	Batam	3	0-5	M	4	Negative	Negative	Negative	28	11	2018
BTM-202	Batam	4	0-5	M	3	Negative	Insufficient Sample	Insufficient Sample	29	11	2018
BTM-203	Batam	4	0-5	F	3	Negative	Negative	Negative	27	11	2018
BTM-204	Batam	8	6-10	M	5	Negative	Negative	Negative	29	11	2018
BTM-205	Batam	2	0-5	M	4	Negative	Negative	Negative	29	11	2018
BTM-206	Batam	4	0-5	M	5	Negative	Negative	Negative	30	11	2018
BTM-207	Batam	3	0-5	M	5	Negative	Negative	Negative	1	12	2018
BTM-208	Batam	48	41-50	F	3	Negative	Negative	Negative	1	12	2018
BTM-209	Batam	4	0-5	F	5	Negative	Negative	Negative	13	12	2018
BTM-210	Batam	2	0-5	F	4	Negative	Negative	Negative	13	12	2018
BTM-211	Batam	21	21-30	M	3	Negative	Negative	Negative	14	12	2018
BTM-212	Batam	27	21-30	F	5	Negative	Negative	Negative	14	12	2018
BTM-213	Batam	5	0-5	F	4	Negative	Negative	Negative	14	12	2018
BTM-217	Batam	23	21-30	M	3	Negative	Negative	Negative	15	12	2018
BTM-219	Batam	4	0-5	F	5	Negative	Negative	Negative	15	12	2018
BTM-220	Batam	1	0-5	M	3	Negative	Insufficient Sample	Insufficient Sample	15	12	2018
BTM-221	Batam	6	6-10	M	5	Negative	Negative	Positive	16	12	2018
BTM-225	Batam	7	6-10	F	4	Negative	Negative	Negative	19	12	2018
BTM-226	Batam	24	21-30	F	4	Negative	Negative	Negative	19	12	2018
BTM-229	Batam	11	11-15	M	5	Negative	Negative	Negative	22	12	2018
BTM-230	Batam	44	41-50	M	5	Negative	Negative	Negative	23	12	2018
BTM-231	Batam	5	0-5	F	4	Negative	Negative	Negative	23	12	2018
BTM-232	Batam	33	31-40	M	3	Negative	Negative	Negative	23	12	2018
BTM-234	Batam	32	31-40	M	3	Negative	Negative	Negative	25	12	2018
BTM-235	Batam	5	0-5	M	3	Negative	Negative	Negative	25	12	2018
BTM-236	Batam	0.83	0-5	M	5	Negative	Negative	Negative	26	12	2018
BTM-237	Batam	25	21-30	M	5	Negative	Negative	Negative	27	12	2018
BTM-239	Batam	4	0-5	F	4	Negative	Negative	Negative	27	12	2018
BTM-240	Batam	4	0-5	M	5	Negative	Negative	Negative	28	12	2018
BTM-243	Batam	4	0-5	M	4	Negative	Negative	Negative	8	2	2019
BTM-245	Batam	4	0-5	F	3	Negative	Insufficient Sample	Insufficient Sample	9	2	2019
BTM-246	Batam	13	11-15	M	4	Negative	Negative	Positive	10	2	2019
BTM-249	Batam	33	31-40	M	4	Negative	Negative	Negative	14	2	2019
BTM-250	Batam	22	21-30	F	3	Negative	Insufficient Sample	Insufficient Sample	20	2	2019
BTM-251	Batam	10	6-10	M	4	Negative	Negative	Negative	20	2	2019
BTM-252	Batam	25	21-30	M	3	Negative	Negative	Negative	23	2	2019
BTM-255	Batam	26	21-30	M	3	Negative	Negative	Negative	11	3	2019
BTM-258	Batam	10	6-10	F	5	Negative	Negative	Negative	21	2	2019
BTM-259	Batam	1	0-5	F	3	Negative	Insufficient Sample	Insufficient Sample	25	2	2019
BTM-260	Batam	20	16-20	M	3	Negative	Negative	Negative	12	3	2019
BTM-261	Batam	36	31-40	F	2	Negative	Negative	Negative	12	3	2019
BTM-262	Batam	2	0-5	M	3	Negative	Negative	Negative	19	3	2019
BTM-264	Batam	19	16-20	M	4	Negative	Negative	Negative	20	3	2019
BTM-265	Batam	60	>50	F	4	Negative	Negative	Negative	21	3	2019
BTM-266	Batam	25	21-30	F	3	Negative	Negative	Negative	21	3	2019
BTM-268	Batam	46	41-50	M	3	Negative	Negative	Negative	24	3	2019
BTM-269	Batam	24	21-30	F	4	Negative	Negative	Negative	27	3	2019
BTM-270	Batam	22	21-30	M	4	Negative	Negative	Negative	27	3	2019
BTM-272	Batam	4	0-5	M	2	Negative	Negative	Negative	31	3	2019
BTM-274	Batam	14	11-15	M	3	Negative	Negative	Negative	5	4	2019
BTM-275	Batam	64	>50	F	3	Negative	Negative	Negative	5	4	2019
BTM-276	Batam	9	6-10	M	3	Negative	Negative	Negative	12	4	2019
BTM-277	Batam	0.75	0-5	F	2	Negative	Negative	Negative	16	4	2019
BTM-278	Batam	32	31-40	F	3	Negative	Negative	Negative	25	4	2019
BTM-279	Batam	11	11-15	F	4	Negative	Negative	Negative	25	4	2019
BTM-281	Batam	26	21-30	M	3	Negative	Negative	Negative	5	5	2019
BTM-282	Batam	6	6-10	F	4	Negative	Negative	Negative	6	5	2019
BTM-284	Batam	26	21-30	F	3	Negative	Negative	Negative	13	5	2019
BTM-286	Batam	23	21-30	F	Unknown	Negative	Negative	Negative	17	5	2019
BTM-287	Batam	22	21-30	F	Unknown	Negative	Negative	Negative	17	6	2019
BTM-288	Batam	2	0-5	M	Unknown	Negative	Negative	Negative	26	5	2019
BTM-294	Batam	9	6-10	M	Unknown	Negative	Negative	Negative	2	8	2019
BTM-295	Batam	14	11-15	M	Unknown	Negative	Negative	Negative	2	8	2019
BTM-296	Batam	3	0-5	M	Unknown	Negative	Negative	Negative	3	8	2019
BTM-299	Batam	20	16-20	F	Unknown	Negative	Negative	Positive	10	8	2019
BTM-304	Batam	11	11-15	M	3	Negative	Negative	Negative	16	8	2019
BTM-307	Batam	38	31-40	F	Unknown	Negative	Negative	Negative	13	8	2019
BJM-001	Banjarmasin	10	6-10	M	5	Negative	Negative	Negative	3	9	2017
BJM-003	Banjarmasin	17	16-20	M	2	Negative	Negative	Negative	24	9	2017
BJM-005	Banjarmasin	11	11-15	F	4	Negative	Negative	Negative	22	11	2017
BJM-006	Banjarmasin	7	6-10	F	4	Negative	Negative	Negative	20	11	2017
BJM-008	Banjarmasin	12	11-15	M	3	Negative	Negative	Negative	24	11	2017
BJM-009	Banjarmasin	2	0-5	F	2	Negative	Negative	Negative	21	11	2017
BJM-010	Banjarmasin	53	>50	F	6	Negative	Negative	Negative	20	11	2017
BJM-011	Banjarmasin	35	31-40	M	3	Negative	Negative	Negative	25	11	2017
BJM-012	Banjarmasin	16	16-20	F	5	Negative	Negative	Negative	20	11	2017
BJM-013	Banjarmasin	25	21-30	F	3	Negative	Negative	Negative	27	11	2017
BJM-014	Banjarmasin	55	>50	M	7	Negative	Negative	Negative	22	11	2017
BJM-016	Banjarmasin	20	16-20	M	8	Negative	Negative	Negative	25	11	2017
BJM-018	Banjarmasin	60	>50	F	2	Negative	Negative	Negative	4	12	2017
BJM-019	Banjarmasin	16	16-20	F	2	Negative	Negative	Negative	3	12	2017
BJM-020	Banjarmasin	32	31-40	F	3	Negative	Negative	Negative	9	12	2017
BJM-021	Banjarmasin	16	16-20	M	4	Negative	Negative	Negative	7	12	2017
BJM-022	Banjarmasin	54	>50	F	3	Negative	Negative	Negative	9	12	2017
BJM-023	Banjarmasin	18	16-20	M	2	Negative	Negative	Negative	10	12	2017
BJM-024	Banjarmasin	17	16-20	M	3	Negative	Negative	Negative	10	12	2017
BJM-025	Banjarmasin	11	11-15	F	2	Negative	Negative	Negative	10	12	2017
BJM-026	Banjarmasin	5	0-5	M	2	Negative	Negative	Negative	9	12	2017
BJM-027	Banjarmasin	12	11-15	M	7	Negative	Negative	Negative	6	12	2017
BJM-028	Banjarmasin	11	11-15	M	3	Negative	Negative	Negative	15	12	2017
BJM-032	Banjarmasin	8	6-10	M	4	Negative	Negative	Negative	19	12	2017
BJM-033	Banjarmasin	52	>50	M	Unknown	Negative	Negative	Negative	Unknown	12	2018
BJM-035	Banjarmasin	51	>50	F	2	Negative	Negative	Negative	20	12	2017
BJM-036	Banjarmasin	32	31-40	F	2	Negative	Negative	Negative	20	12	2017
BJM-037	Banjarmasin	30	21-30	M	3	Negative	Negative	Negative	24	12	2017
BJM-038	Banjarmasin	5	0-5	F	2	Negative	Negative	Negative	28	12	2017
BJM-039	Banjarmasin	5	0-5	F	2	Negative	Negative	Negative	28	12	2017
BJM-040	Banjarmasin	74	>50	M	3	Negative	Negative	Negative	5	1	2018
BJM-041	Banjarmasin	20	16-20	M	2	Negative	Negative	Negative	1	1	2018
BJM-042	Banjarmasin	15	11-15	M	4	Negative	Negative	Negative	1	1	2018
BJM-043	Banjarmasin	8	6-10	M	2	Negative	Negative	Negative	1	1	2018
BJM-044	Banjarmasin	7	6-10	M	2	Negative	Negative	Negative	1	1	2018
BJM-045	Banjarmasin	5	0-5	F	2	Negative	Negative	Negative	1	1	2018
BJM-047	Banjarmasin	9	6-10	M	3	Negative	Negative	Negative	2	1	2018
BJM-048	Banjarmasin	16	16-20	F	4	Negative	Negative	Negative	1	1	2018
BJM-049	Banjarmasin	5	0-5	F	2	Negative	Negative	Negative	7	1	2018
BJM-050	Banjarmasin	12	11-15	F	2	Negative	Negative	Negative	8	1	2018
BJM-051	Banjarmasin	16	16-20	F	5	Negative	Negative	Negative	5	1	2018
BJM-053	Banjarmasin	31	31-40	M	2	Negative	Negative	Negative	9	1	2018
BJM-055	Banjarmasin	7	6-10	M	2	Negative	Negative	Negative	8	1	2018
BJM-060	Banjarmasin	38	31-40	M	3	Negative	Positive	Positive	11	1	2018
BJM-061	Banjarmasin	8	6-10	M	4	Negative	Negative	Negative	10	1	2018
BJM-062	Banjarmasin	9	6-10	F	3	Negative	Negative	Negative	11	1	2018
BJM-064	Banjarmasin	10	6-10	M	6	Negative	Negative	Negative	10	1	2018
BJM-065	Banjarmasin	9	6-10	M	4	Negative	Negative	Negative	10	1	2018
BJM-066	Banjarmasin	12	11-15	M	5	Negative	Negative	Negative	11	1	2018
BJM-068	Banjarmasin	10	6-10	M	5	Negative	Negative	Negative	Unknown	1	2018
BJM-069	Banjarmasin	8	6-10	M	5	Negative	Negative	Negative	13	1	2018
BJM-070	Banjarmasin	19	16-20	F	2	Negative	Negative	Negative	14	1	2018
BJM-071	Banjarmasin	5	0-5	F	2	Negative	Negative	Negative	15	1	2018
BJM-072	Banjarmasin	22	21-30	F	3	Negative	Negative	Negative	12	1	2018
BJM-073	Banjarmasin	18	16-20	M	11	Negative	Negative	Negative	8	1	2018
BJM-074	Banjarmasin	6	6-10	F	2	Negative	Negative	Negative	14	1	2018
BJM-075	Banjarmasin	18	16-20	F	4	Negative	Negative	Negative	19	1	2018
BJM-077	Banjarmasin	10	6-10	M	4	Negative	Negative	Negative	20	1	2018
BJM-078	Banjarmasin	11	11-15	F	3	Negative	Negative	Negative	21	1	2018
BJM-079	Banjarmasin	7	6-10	F	5	Negative	Negative	Negative	20	1	2018
BJM-080	Banjarmasin	35	31-40	F	4	Negative	Negative	Negative	20	1	2018
BJM-085	Banjarmasin	21	21-30	M	2	Negative	Negative	Negative	29	1	2018
BJM-087	Banjarmasin	19	16-20	M	3	Negative	Negative	Negative	2	2	2018
BJM-088	Banjarmasin	52	>50	M	4	Negative	Negative	Negative	1	2	2018
BJM-090	Banjarmasin	14	11-15	M	5	Negative	Negative	Negative	30	1	2018
BJM-091	Banjarmasin	16	16-20	F	4	Negative	Negative	Negative	31	1	2018
BJM-093	Banjarmasin	9	6-10	M	4	Negative	Negative	Negative	1	2	2018
BJM-094	Banjarmasin	12	11-15	M	4	Negative	Negative	Negative	2	2	2018
BJM-096	Banjarmasin	23	21-30	F	8	Negative	Negative	Negative	31	1	2018
BJM-100	Banjarmasin	16	16-20	F	5	Negative	Negative	Negative	6	2	2018
BJM-107	Banjarmasin	14	11-15	M	3	Negative	Negative	Negative	10	2	2018
BJM-108	Banjarmasin	2	0-5	F	2	Negative	Negative	Negative	12	2	2018
BJM-109	Banjarmasin	18	16-20	M	4	Negative	Negative	Negative	12	2	2018
BJM-112	Banjarmasin	4	0-5	F	5	Negative	Negative	Negative	9	2	2018
BJM-113	Banjarmasin	8	6-10	M	3	Negative	Negative	Negative	13	2	2018
BJM-114	Banjarmasin	28	21-30	F	5	Negative	Negative	Negative	16	2	2018
BJM-117	Banjarmasin	25	21-30	F	5	Negative	Negative	Negative	10	2	2018
BJM-118	Banjarmasin	23	21-30	F	3	Negative	Negative	Negative	18	2	2018
BJM-119	Banjarmasin	3	0-5	M	2	Negative	Negative	Negative	20	2	2018
BJM-120	Banjarmasin	11	11-15	M	2	Negative	Negative	Negative	19	2	2018
BJM-121	Banjarmasin	41	41-50	M	5	Negative	Negative	Negative	17	2	2018
BJM-125	Banjarmasin	20	16-20	M	2	Negative	Negative	Negative	18	2	2018
BJM-127	Banjarmasin	16	16-20	M	3	Negative	Negative	Negative	6	3	2018
BJM-129	Banjarmasin	12	11-15	F	2	Negative	Negative	Negative	7	3	2018
BJM-130	Banjarmasin	8	6-10	F	2	Negative	Insufficient Sample	Insufficient Sample	21	2	2018
BJM-131	Banjarmasin	15	11-15	M	6	Negative	Negative	Negative	18	2	2018
BJM-133	Banjarmasin	21	21-30	F	3	Negative	Negative	Negative	1	3	2018
BJM-134	Banjarmasin	24	21-30	M	6	Negative	Negative	Negative	26	2	2018
BJM-135	Banjarmasin	5	0-5	M	2	Negative	Negative	Negative	3	3	2018
BJM-136	Banjarmasin	20	16-20	F	3	Negative	Negative	Negative	6	3	2018
BJM-138	Banjarmasin	20	16-20	F	6	Negative	Negative	Negative	10	3	2018
BJM-139	Banjarmasin	42	41-50	M	3	Negative	Negative	Negative	15	3	2018
BJM-141	Banjarmasin	18	16-20	M	2	Negative	Negative	Negative	9	3	2018
BJM-142	Banjarmasin	15	11-15	M	6	Negative	Negative	Negative	16	3	2018
BJM-144	Banjarmasin	48	41-50	M	3	Negative	Negative	Negative	17	3	2018
BJM-145	Banjarmasin	5	0-5	F	4	Negative	Negative	Negative	16	3	2018
BJM-146	Banjarmasin	16	16-20	M	2	Negative	Negative	Negative	18	3	2018
BJM-147	Banjarmasin	12	11-15	F	Unknown	Negative	Negative	Negative	Unknown	3	2018
BJM-148	Banjarmasin	25	21-30	M	3	Negative	Negative	Negative	18	3	2018
BJM-149	Banjarmasin	14	11-15	M	2	Negative	Negative	Negative	19	3	2018
BJM-151	Banjarmasin	6	6-10	F	3	Negative	Negative	Negative	21	3	2018
BJM-154	Banjarmasin	39	31-40	F	3	Negative	Negative	Negative	22	3	2018
BJM-155	Banjarmasin	9	6-10	F	3	Negative	Negative	Negative	25	3	2018
BJM-158	Banjarmasin	17	16-20	M	4	Negative	Negative	Negative	25	3	2018
BJM-159	Banjarmasin	49	41-50	F	2	Negative	Negative	Negative	20	3	2018
BJM-160	Banjarmasin	22	21-30	F	3	Negative	Negative	Negative	27	3	2018
BJM-162	Banjarmasin	7	6-10	M	2	Negative	Negative	Negative	28	3	2018
BJM-166	Banjarmasin	15	11-15	M	2	Negative	Negative	Negative	31	3	2018
BJM-168	Banjarmasin	26	21-30	F	3	Negative	Negative	Negative	2	4	2018
BJM-169	Banjarmasin	9	6-10	M	2	Negative	Negative	Negative	4	4	2018
BJM-170	Banjarmasin	18	16-20	M	4	Negative	Negative	Negative	3	4	2018
BJM-171	Banjarmasin	12	11-15	M	2	Negative	Negative	Negative	5	4	2018
BJM-172	Banjarmasin	7	6-10	M	3	Negative	Negative	Negative	3	4	2018
BJM-173	Banjarmasin	21	21-30	F	3	Negative	Negative	Negative	3	4	2018
BJM-174	Banjarmasin	10	6-10	M	6	Negative	Negative	Negative	2	4	2018
BJM-175	Banjarmasin	16	16-20	M	3	Negative	Negative	Negative	5	4	2018
BJM-176	Banjarmasin	34	31-40	M	4	Negative	Negative	Negative	20	7	2018
BJM-178	Banjarmasin	21	21-30	M	8	Negative	Negative	Negative	17	7	2018
BJM-179	Banjarmasin	15	11-15	M	2	Negative	Negative	Negative	19	7	2018
BJM-180	Banjarmasin	13	11-15	F	5	Negative	Negative	Negative	20	7	2018
BJM-183	Banjarmasin	18	16-20	F	1	Negative	Negative	Negative	27	7	2018
BJM-184	Banjarmasin	31	31-40	F	1	Negative	Negative	Negative	27	7	2018
BJM-187	Banjarmasin	22	21-30	F	Unknown	Negative	Negative	Negative	Unknown	7	2018
BJM-191	Banjarmasin	22	21-30	F	4	Negative	Negative	Negative	26	7	2018
BJM-192	Banjarmasin	27	21-30	F	5	Negative	Negative	Negative	3	8	2018
BJM-194	Banjarmasin	14	11-15	F	3	Negative	Negative	Negative	5	8	2018
BJM-197	Banjarmasin	11	11-15	M	3	Negative	Negative	Negative	8	10	2018
BJM-198	Banjarmasin	8	6-10	F	5	Negative	Negative	Negative	7	10	2018
BJM-199	Banjarmasin	11	11-15	M	3	Negative	Negative	Negative	21	8	2018
BJM-201	Banjarmasin	10	6-10	F	3	Negative	Negative	Negative	29	8	2018
BJM-202	Banjarmasin	56	>50	M	4	Negative	Negative	Negative	20	8	2018
BJM-203	Banjarmasin	22	21-30	M	6	Negative	Negative	Negative	25	8	2018
BJM-204	Banjarmasin	12	11-15	M	4	Negative	Negative	Negative	28	8	2018
BJM-205	Banjarmasin	26	21-30	M	3	Negative	Negative	Negative	29	8	2018
BJM-206	Banjarmasin	5	0-5	M	3	Negative	Negative	Negative	26	8	2018
BJM-207	Banjarmasin	14	11-15	M	4	Negative	Negative	Negative	28	8	2018
BJM-208	Banjarmasin	12	11-15	M	3	Negative	Negative	Negative	3	9	2018
BJM-209	Banjarmasin	19	16-20	M	4	Negative	Negative	Negative	10	9	2018
BJM-210	Banjarmasin	12	11-15	F	5	Negative	Negative	Negative	9	10	2018
BJM-211	Banjarmasin	13	11-15	M	3	Negative	Negative	Negative	10	9	2018
BJM-212	Banjarmasin	14	11-15	F	5	Negative	Negative	Negative	9	10	2018
BJM-213	Banjarmasin	17	16-20	F	5	Negative	Negative	Negative	4	9	2018
BJM-215	Banjarmasin	54	>50	F	4	Negative	Negative	Negative	12	9	2018
BJM-216	Banjarmasin	12	11-15	M	4	Negative	Negative	Negative	11	9	2018
BJM-217	Banjarmasin	10	6-10	M	4	Negative	Negative	Negative	13	9	2018
BJM-219	Banjarmasin	17	16-20	F	4	Negative	Negative	Negative	11	9	2018
BJM-221	Banjarmasin	23	21-30	M	3	Negative	Negative	Negative	16	9	2018
BJM-222	Banjarmasin	41	41-50	F	4	Negative	Negative	Positive	16	9	2018
BJM-223	Banjarmasin	54	>50	M	3	Negative	Negative	Negative	17	9	2018
BJM-224	Banjarmasin	23	21-30	F	3	Negative	Negative	Negative	17	9	2018
BJM-225	Banjarmasin	23	21-30	F	4	Negative	Negative	Negative	13	9	2018
BJM-226	Banjarmasin	4	0-5	F	4	Negative	Negative	Negative	17	9	2018
BJM-228	Banjarmasin	12	11-15	F	5	Negative	Negative	Negative	17	9	2018
BJM-230	Banjarmasin	60	>50	F	7	Negative	Negative	Negative	20	9	2018
BJM-231	Banjarmasin	15	11-15	F	5	Negative	Negative	Negative	21	9	2018
BJM-232	Banjarmasin	34	31-40	F	4	Negative	Negative	Negative	24	9	2018
BJM-233	Banjarmasin	12	11-15	M	6	Negative	Negative	Negative	25	9	2018
BJM-234	Banjarmasin	23	21-30	M	7	Negative	Negative	Negative	22	9	2018
BJM-235	Banjarmasin	18	16-20	M	4	Negative	Negative	Negative	26	9	2018
BJM-236	Banjarmasin	16	16-20	F	5	Negative	Negative	Negative	25	9	2018
BJM-237	Banjarmasin	16	16-20	M	4	Negative	Negative	Negative	29	9	2018
BJM-238	Banjarmasin	21	21-30	M	3	Negative	Negative	Negative	28	9	2018
BJM-239	Banjarmasin	27	21-30	M	5	Negative	Negative	Negative	26	9	2018
BJM-240	Banjarmasin	15	11-15	F	4	Negative	Negative	Negative	30	9	2018
BJM-241	Banjarmasin	6	6-10	M	3	Negative	Negative	Negative	30	9	2018
BJM-243	Banjarmasin	22	21-30	M	4	Negative	Negative	Negative	1	10	2018
BJM-247	Banjarmasin	8	6-10	M	7	Negative	Negative	Negative	30	9	2018
BJM-250	Banjarmasin	37	31-40	M	6	Negative	Negative	Negative	5	10	2018
BJM-251	Banjarmasin	12	11-15	F	5	Negative	Negative	Negative	5	10	2018
BJM-253	Banjarmasin	30	21-30	F	5	Negative	Negative	Negative	6	10	2018
BJM-254	Banjarmasin	8	6-10	F	7	Negative	Negative	Negative	4	10	2018
BJM-255	Banjarmasin	28	21-30	F	6	Negative	Negative	Negative	5	10	2018
BJM-257	Banjarmasin	12	11-15	F	6	Negative	Negative	Negative	9	10	2018
BJM-258	Banjarmasin	24	21-30	M	7	Negative	Negative	Negative	10	10	2018
BJM-259	Banjarmasin	6	6-10	F	6	Negative	Negative	Negative	9	10	2018
BJM-260	Banjarmasin	9	6-10	M	4	Negative	Negative	Negative	12	10	2018
BJM-261	Banjarmasin	15	11-15	F	8	Negative	Negative	Negative	10	10	2018
BJM-264	Banjarmasin	27	21-30	M	4	Negative	Negative	Negative	9	11	2018
BJM-265	Banjarmasin	5	0-5	F	5	Negative	Negative	Negative	12	11	2018
BJM-267	Banjarmasin	12	11-15	F	7	Negative	Negative	Negative	10	11	2018
BJM-268	Banjarmasin	17	16-20	M	5	Negative	Negative	Negative	12	11	2018
BJM-269	Banjarmasin	5	0-5	M	7	Negative	Negative	Negative	9	11	2018
BJM-270	Banjarmasin	21	21-30	M	2	Negative	Negative	Negative	16	11	2018
BJM-271	Banjarmasin	26	21-30	F	5	Negative	Negative	Positive	10	11	2018
BJM-272	Banjarmasin	24	21-30	F	5	Negative	Negative	Negative	12	11	2018
BJM-274	Banjarmasin	35	31-40	M	4	Negative	Negative	Negative	11	11	2018
BJM-275	Banjarmasin	15	11-15	F	4	Negative	Negative	Negative	15	11	2018
BJM-277	Banjarmasin	36	31-40	F	5	Negative	Negative	Negative	15	11	2018
BJM-278	Banjarmasin	35	31-40	F	3	Negative	Negative	Negative	15	11	2018
BJM-279	Banjarmasin	6	6-10	F	5	Negative	Negative	Negative	16	11	2018
BJM-280	Banjarmasin	60	>50	M	5	Negative	Negative	Negative	14	11	2018
BJM-281	Banjarmasin	4	0-5	F	5	Negative	Negative	Negative	16	11	2018
BJM-283	Banjarmasin	10	6-10	F	5	Negative	Negative	Negative	15	11	2018
BJM-284	Banjarmasin	19	16-20	M	5	Negative	Negative	Negative	16	11	2018
BJM-285	Banjarmasin	16	16-20	M	4	Negative	Negative	Negative	17	11	2018
BJM-286	Banjarmasin	6	6-10	F	4	Negative	Negative	Negative	17	11	2018
BJM-287	Banjarmasin	27	21-30	M	6	Negative	Negative	Negative	14	11	2018
BJM-288	Banjarmasin	43	41-50	F	3	Negative	Negative	Negative	14	11	2018
BJM-289	Banjarmasin	16	16-20	F	4	Negative	Negative	Negative	18	11	2018
BJM-291	Banjarmasin	10	6-10	M	3	Negative	Negative	Negative	20	11	2018
BJM-295	Banjarmasin	38	31-40	F	5	Negative	Negative	Negative	19	12	2018
BJM-297	Banjarmasin	28	21-30	M	5	Negative	Negative	Negative	20	12	2018
BJM-299	Banjarmasin	12	11-15	F	3	Negative	Negative	Negative	23	12	2018
BJM-300	Banjarmasin	53	>50	F	3	Negative	Negative	Negative	12	1	2019
BJM-302	Banjarmasin	33	31-40	M	4	Negative	Negative	Negative	18	1	2019
BJM-304	Banjarmasin	19	16-20	F	3	Negative	Negative	Negative	2	2	2019
BJM-306	Banjarmasin	13	11-15	M	3	Negative	Negative	Negative	26	1	2019
BJM-308	Banjarmasin	19	16-20	M	3	Negative	Negative	Negative	3	2	2019
AMB-001	Ambon	44	41-50	M	3	Negative	Insufficient Sample	Insufficient Sample	10	12	2017
AMB-002	Ambon	26	21-30	F	3	Negative	Negative	Negative	25	12	2017
AMB-003	Ambon	12	11-15	F	1	Negative	Negative	Negative	30	12	2017
AMB-004	Ambon	13	11-15	F	4	Negative	Negative	Negative	27	12	2017
AMB-005	Ambon	3	0-5	F	3	Negative	Negative	Negative	28	12	2017
AMB-006	Ambon	12	11-15	M	1	Negative	Negative	Negative	2	1	2018
AMB-007	Ambon	51	>50	F	2	Negative	Negative	Negative	1	1	2018
AMB-008	Ambon	14	11-15	F	1	Negative	Negative	Negative	2	1	2018
AMB-009	Ambon	52	>50	F	4	Negative	Negative	Negative	1	1	2018
AMB-010	Ambon	46	41-50	M	2	Negative	Negative	Negative	13	1	2018
AMB-011	Ambon	18	16-20	M	1	Negative	Negative	Negative	23	1	2018
AMB-012	Ambon	37	31-40	M	2	Negative	Negative	Positive	22	1	2018
AMB-013	Ambon	4	0-5	M	3	Negative	Insufficient Sample	Insufficient Sample	23	1	2018
AMB-014	Ambon	15	11-15	M	4	Negative	Negative	Negative	29	1	2018
AMB-015	Ambon	23	21-30	F	6	Negative	Negative	Negative	30	1	2018
AMB-016	Ambon	8	6-10	M	1	Negative	Negative	Negative	4	2	2018
AMB-018	Ambon	42	41-50	M	3	Negative	Negative	Negative	16	2	2018
AMB-019	Ambon	28	21-30	F	4	Negative	Negative	Negative	20	2	2018
AMB-020	Ambon	12	11-15	M	4	Negative	Negative	Negative	15	3	2018
AMB-025	Ambon	70	>50	F	3	Negative	Insufficient Sample	Insufficient Sample	13	4	2018
AMB-027	Ambon	12	11-15	M	1	Negative	Negative	Negative	3	6	2018
AMB-028	Ambon	9	6-10	M	3	Negative	Negative	Negative	1	6	2018
AMB-029	Ambon	16	16-20	F	1	Negative	Negative	Negative	31	5	2018
AMB-030	Ambon	2	0-5	F	2	Negative	Negative	Negative	3	6	2018
AMB-031	Ambon	4	0-5	M	4	Negative	Negative	Negative	1	6	2018
AMB-032	Ambon	43	41-50	M	4	Negative	Negative	Negative	4	6	2018
AMB-033	Ambon	8	6-10	M	2	Negative	Negative	Negative	10	6	2018
AMB-034	Ambon	24	21-30	M	1	Negative	Negative	Negative	21	6	2018
AMB-035	Ambon	52	>50	F	2	Negative	Insufficient Sample	Insufficient Sample	20	6	2018
AMB-036	Ambon	68	>50	M	1	Negative	Negative	Negative	21	6	2018
AMB-037	Ambon	45	41-50	F	1	Negative	Negative	Negative	22	6	2018
AMB-038	Ambon	4	0-5	M	1	Negative	Negative	Negative	25	6	2018
AMB-039	Ambon	1	0-5	M	4	Negative	Insufficient Sample	Insufficient Sample	22	6	2018
AMB-041	Ambon	3	0-5	F	1	Negative	Negative	Negative	29	6	2018
AMB-042	Ambon	18	16-20	M	2	Negative	Negative	Positive	5	7	2018
AMB-043	Ambon	5	0-5	F	4	Negative	Negative	Negative	6	7	2018
AMB-044	Ambon	51	>50	M	1	Negative	Negative	Negative	9	7	2018
AMB-046	Ambon	4	0-5	M	4	Negative	Negative	Negative	7	7	2018
AMB-047	Ambon	25	21-30	M	4	Negative	Negative	Negative	12	7	2018
AMB-048	Ambon	58	>50	F	5	Negative	Negative	Negative	13	7	2018
AMB-049	Ambon	1	0-5	F	2	Negative	Negative	Negative	29	7	2018
AMB-050	Ambon	12	11-15	M	3	Negative	Negative	Negative	27	7	2018
AMB-052	Ambon	10	6-10	F	5	Negative	Negative	Negative	29	7	2018
AMB-053	Ambon	0.75	0-5	M	2	Negative	Negative	Negative	2	8	2018
AMB-054	Ambon	11	11-15	M	6	Negative	Negative	Negative	29	7	2018
AMB-056	Ambon	9	6-10	F	4	Negative	Negative	Negative	4	8	2018
AMB-057	Ambon	2	0-5	M	6	Negative	Insufficient Sample	Insufficient Sample	3	8	2018
AMB-058	Ambon	2	0-5	F	4	Negative	Negative	Negative	5	8	2018
AMB-059	Ambon	6	6-10	M	5	Negative	Negative	Negative	11	8	2018
AMB-060	Ambon	5	0-5	F	5	Negative	Negative	Negative	12	8	2018
AMB-061	Ambon	5	0-5	M	3	Negative	Negative	Negative	16	8	2018
AMB-062	Ambon	1	0-5	F	2	Negative	Negative	Negative	17	8	2018
AMB-063	Ambon	40	31-40	M	4	Negative	Negative	Negative	17	8	2018
AMB-064	Ambon	11	11-15	M	2	Negative	Negative	Negative	15	8	2018
AMB-065	Ambon	7	6-10	M	4	Negative	Negative	Negative	20	8	2018
AMB-066	Ambon	2	0-5	M	2	Negative	Negative	Negative	23	8	2018
AMB-067	Ambon	0.83	0-5	F	5	Negative	Negative	Negative	21	8	2018
AMB-068	Ambon	7	6-10	F	4	Negative	Negative	Negative	24	8	2018
AMB-069	Ambon	4	0-5	F	5	Negative	Negative	Negative	30	8	2018
AMB-070	Ambon	5	0-5	M	4	Negative	Negative	Negative	1	9	2018
AMB-071	Ambon	24	21-30	M	2	Negative	Negative	Negative	3	9	2018
AMB-073	Ambon	0.83	0-5	M	5	Negative	Negative	Negative	21	9	2018
AMB-074	Ambon	10	6-10	F	5	Negative	Negative	Negative	14	9	2018
AMB-076	Ambon	6	6-10	M	3	Negative	Negative	Negative	4	10	2018
AMB-080	Ambon	6	6-10	M	3	Negative	Negative	Negative	9	10	2018
AMB-081	Ambon	0.58	0-5	M	3	Negative	Insufficient Sample	Insufficient Sample	21	10	2018
AMB-086	Ambon	15	11-15	F	2	Negative	Negative	Negative	15	11	2018
AMB-087	Ambon	6	6-10	M	4	Negative	Negative	Negative	16	11	2018
AMB-095	Ambon	9	6-10	M	5	Negative	Negative	Negative	25	11	2018
AMB-096	Ambon	0.83	0-5	M	4	Negative	Negative	Negative	27	11	2018
AMB-097	Ambon	11	11-15	M	2	Negative	Negative	Negative	30	11	2018
AMB-098	Ambon	52	>50	F	3	Negative	Negative	Negative	1	12	2018
AMB-099	Ambon	10	6-10	M	3	Negative	Negative	Negative	17	6	2019
AMB-100	Ambon	4	0-5	M	4	Negative	Negative	Negative	18	6	2019
AMB-102	Ambon	11	11-15	M	4	Negative	Negative	Negative	25	6	2019
AMB-103	Ambon	3	0-5	M	3	Negative	Negative	Negative	11	7	2019
AMB-104	Ambon	40	31-40	F	1	Negative	Insufficient Sample	Insufficient Sample	20	7	2019
AMB-105	Ambon	19	16-20	F	1	Negative	Insufficient Sample	Insufficient Sample	24	6	2019
AMB-106	Ambon	4	0-5	F	3	Negative	Insufficient Sample	Insufficient Sample	17	6	2019
AMB-107	Ambon	2	0-5	M	3	Negative	Insufficient Sample	Insufficient Sample	8	6	2019
